# Supplementary material for: A combined experimental and modelling approach for the Weimberg pathway optimisation
Source: Nat Commun. 2020 Feb 27;11:1098. doi: 10.1038/s41467-020-14830-y (PMC7046635; doi:10.1038/s41467-020-14830-y)
Supplement: Supplementary file 5 — Supplementary Dataset 1 [file 41467_2020_14830_MOESM5_ESM.txt]

The pulse program for NMR detection:


;zgesgppeig
;avance-version (12/01/11)
;1D gradient echo
;
;$CLASS=HighRes
;$DIM=1D
;$TYPE=
;$SUBTYPE=
;$COMMENT=

prosol relations=<triple>

#include <Avance.incl>
#include <Grad.incl>
#include <Delay.incl>

"p2=p1*2"
"d12=20u"

"DELTA1=p12+p16+d16+p2/2+de/2+p1/PI+12u"
"TAU=de+p1*2/PI"
"acqt0=0"
baseopt_echo

1 ze
 d12 pl12:f2
2 30m do:f2
  d12 pl1:f1 BLKGRAD
  d1
  50u UNBLKGRAD
  (p1 ph1)
  p16:gp3
  d16
  DELTA1
  (p2 ph7)
  DELTA1
  p16:gp3
  d16
  (p1 ph6)
  
  p16:gp1
  d16
  (p12:sp1 ph2:r):f1
  4u
  4u pl1:f1
  p2 ph3
  4u
  p16:gp1
  d16 
  TAU
  p16:gp2
  d16
  (p12:sp1 ph4:r):f1
  4u
  4u pl1:f1
  p2 ph5
  4u
  p16:gp2
  d16
  go=2 ph31 cpd2:f2
  30m  do:f2 mc #0 to 2 F0(zd)
  4u BLKGRAD
exit

ph1=0
ph2=0 1
ph3=2 3
ph4=0 0 1 1
ph5=2 2 3 3
ph6=1
ph7=0
ph31=0 2 2 0 

;pl1 : f1 channel - power level for pulse (default)
;pl12: f2 channel - power level for CPD/BB decoupling;p1 : f1 channel -  90 degree high power pulse
;sp1 : f1 channel - shaped pulse 180 degree
;p1 : f1 channel -  90 degree high power pulse
;p2 : f1 channel - 180 degree high power pulse
;p12: f1 channel - 180 degree shaped pulse (Squa100.1000)   [2 msec]
;p16: homospoil/gradient pulse
;d1 : relaxation delay; 1-5 * T1
;d12: delay for power switching                             [20 usec]
;d16: delay for homospoil/gradient recovery
;ns: 8 * n, total number of scans: NS * TD0
;ds: 4
;cpd2: decoupling according to sequence defined by cpdprg2
;pcpd2: f2 channel - 90 degree pulse for decoupling sequence
;for z-only gradients:
;gpz1: 31%
;gpz2: 11%
;gpz3: 5%
;use gradient files:
;gpnam1: SMSQ10.100
;gpnam2: SMSQ10.100
;gpnam3: SMSQ10.100
;$Id: zggegp,v 1.11 2012/01/31 17:49:32 ber Exp $
