# Supplementary material for: A combined experimental and modelling approach for the Weimberg pathway optimisation
Source: Nat Commun. 2020 Feb 27;11:1098. doi: 10.1038/s41467-020-14830-y (PMC7046635; doi:10.1038/s41467-020-14830-y)
Supplement: Supplementary file 6 — Source data [file 41467_2020_14830_MOESM6_ESM.xlsx]

## Sheet: Fig. 1c
Fig. 1c:
Reaction step	Catalytic enzmye	Reactions	ΔrG'° (kJ/mol)	Sum of ΔrG'° (kJ/mol)
0	--	--	0	0
1	XDH	D-xylose + NAD+ => D-xylono-1,4-lactone + NADH + H+	-19.2	-19.2
2	XLA	D-xylono-1,4-lactone + H2O => D-xylonate + H+	-21.2	-40.4
3	XAD	D-xylonate => 2-keto-3-deoxy-D-xylonate + H2O	-41.9	-82.3
4	KDXD	2-keto-3-deoxy-D-xylonate => α-ketoglutarate semialdehyde + H2O	-39.2	-121.5
5	KGSADH	α-ketoglutarate semialdehyde + NADP+ => α-ketoglutarate + NADPH + H+	-35.3	-156.8

## Sheet: Fig. 2c
sem: standard error of the mean
time (min)	XYL (mM)	XYL sem		time (min)	XLAC (mM)	XLAC sem		time (min)	XA (mM)	XA sem		time (min)	KDX (mM)	KDX sem		time (min)	KGSA (mM)	KGSA sem		time (min)	KG (mM)	KG sem		time (min)	NAD (mM)	NAD sem
0	4.95915	0.0408466		0	0.390631	0.179069		0	0.00309527	0.00309527		184.5	0.319561	0.116797		274.5	1.3511	0.861361		464.5	3.21829	0.157499		0	9.79037	0.20963
4.5	4.42883	0.258711		4.5	0.895908	0.356148		4.5	0.0581346	0.043115		189.5	0.463018	0.389744		279.5	2.47646	0.737784		469.5	3.39106	0.298129		4.5	9.08296	0.280688
9.5	3.69067	0.138912		9.5	1.21832	0.0149759		9.5	0.154109	0.115614		194.5	0.901667	0.0862858		284.5	3.22471	0.670861		474.5	3.60378	0.3078		9.5	8.37388	0.176148
14.5	3.13771	0.205205		14.5	1.72393	0.0157046		14.5	0.175537	0.115554		199.5	0.928709	0.550424		289.5	3.77489	0.658706		479.5	3.53768	0.275078		14.5	7.68117	0.0383983
19.5	2.38608	0.0507123		19.5	1.89915	0.0145165		19.5	0.318116	0.00917458		204.5	1.1479	0.470131		294.5	4.23164	0.664399		484.5	3.55523	0.244565		19.5	7.18484	0.190255
24.5	2.11813	0.0653023		24.5	2.06121	0.0156932		24.5	0.40669	0.0467677		209.5	1.56889	0.236086		299.5	4.46475	0.583837		489.5	3.8789	0.471909		24.5	6.76631	0.206819
29.5	1.65291	0.14059		29.5	2.22967	0.0801188		29.5	0.384081	0.0130233		214.5	1.79521	0.181587		304.5	4.68034	0.604775		494.5	3.7647	0.268896		29.5	6.34752	0.316715
34.5	1.46914	0.0616541		34.5	2.41291	0.203164		34.5	0.874128	0.343566		219.5	2.30408	0.0890493		309.5	4.90709	0.618116		499.5	3.99952	0.520593		34.5	6.02717	0.30456
39.5	1.25983	0.00674864		39.5	2.55384	0.285331		39.5	0.750957	0.00947454		224.5	2.44306	0.133813		314.5	5.04269	0.643172		504.5	3.81691	0.218748		39.5	5.81585	0.345107
44.5	1.02227	0.00398254		44.5	2.48956	0.314537		44.5	0.966016	0.00397808		229.5	2.59206	0.20949		319.5	5.11554	0.615204		509.5	3.96066	0.416021		44.5	5.53662	0.281497
49.5	0.678784	0.0765517		49.5	2.68556	0.321244		49.5	1.01708	0.0605817		234.5	3.11355	0.0739832		324.5	5.22515	0.599299		514.5	4.08968	0.313748		49.5	5.42893	0.286053
54.5	0.550632	0.0928142		54.5	2.82832	0.285393		54.5	1.05123	0.0977963		239.5	3.08345	0.157877		329.5	5.25676	0.546313		519.5	4.13072	0.28492		54.5	5.29389	0.249749
59.5	0.392651	0.0483349		59.5	2.81432	0.19426		59.5	1.40074	0.0182625		244.5	3.40056	0.0399679		334.5	5.32105	0.653999		524.5	4.16745	0.33109		59.5	5.1236	0.173897
64.5	0.288618	0.0420086		64.5	2.84092	0.254545		64.5	1.3143	0.277149		249.5	3.49631	0.262752		339.5	5.4301	0.627198		529.5	4.20562	0.292916		64.5	5.01454	0.218789
69.5	0.1535	0.0996678		69.5	2.64222	0.232976		69.5	1.60828	0.157309		254.5	3.74884	0.244147		344.5	5.48533	0.60207		534.5	4.21758	0.205768		69.5	4.98135	0.163295
74.5	0.104085	0.0760931		74.5	2.66445	0.339186		74.5	1.35344	0.310678		259.5	3.72944	0.35064		349.5	5.57072	0.656349		539.5	4.54811	0.389743		74.5	4.98342	0.1544
79.5	0.087918	0.0729622		79.5	2.67079	0.340166		79.5	1.51257	0.38344		264.5	4.34995	0.0647405		354.5	5.62098	0.647308		544.5	4.45803	0.161813		79.5	5.01796	0.226335
84.5	0.0788946	0.0674761		84.5	2.58592	0.292722		84.5	1.615	0.455401		269.5	3.89584	0.345308		359.5	5.40888	0.408879		549.5	4.5976	0.194142		84.5	4.89727	0.156639
89.5	0.0408133	0.0336296		89.5	2.4436	0.275692		89.5	1.72919	0.477068						364.5	5.29544	0.295444		554.5	4.71916	0.101342		89.5	4.94372	0.222875
				94.5	2.35533	0.169533		94.5	2.01558	0.45956						369.5	4.93109	0.182592		559.5	4.75982	0.0875954		94.5	5.09966	0.061179
				99.5	2.26795	0.244758		99.5	2.0696	0.41769						374.5	4.60499	0.15102		564.5	4.94925	0.0278493		99.5	4.70511	0.452946
				104.5	1.94463	0.213956		104.5	2.56751	0.273899						379.5	4.29105	0.173329		569.5	4.7465	0.109328		104.5	4.74757	0.418694
				109.5	1.74746	0.230471		109.5	2.54994	0.47213						384.5	4.12222	0.00450077		574.5	4.8622	0.125229		109.5	4.79872	0.373581
				114.5	1.50674	0.16907		114.5	3.09069	0.233507						389.5	3.6508	0.11057						114.5	4.67726	0.371696
				119.5	1.44381	0.0785672		119.5	3.25402	0.380733						394.5	3.35794	0.141749						119.5	4.72765	0.397489
				124.5	1.10302	0.0626204		124.5	3.34518	0.489182						399.5	3.1129	0.124952						124.5	4.72061	0.381494
				129.5	0.944353	0.0555834		129.5	3.84943	0.150631						404.5	2.85301	0.123808						129.5	4.61896	0.393855
				134.5	0.830707	0.00828343		134.5	3.8843	0.27671						409.5	2.6152	0.137306						134.5	4.69793	0.434617
				139.5	0.649806	0.0259548		139.5	4.04162	0.282617						414.5	2.38308	0.157363						139.5	4.66246	0.447814
				144.5	0.632972	0.00691325		144.5	4.17436	0.185752						419.5	2.18863	0.131019						144.5	4.6955	0.360992
				149.5	0.511987	0.101298		149.5	4.27381	0.1129						424.5	2.00066	0.187645						149.5	4.69402	0.423158
				154.5	0.404325	0.0063642		154.5	4.38148	0.220563						429.5	1.83031	0.0991134						154.5	4.68298	0.434192
				159.5	0.264023	0.158716		159.5	4.41217	0.165091						434.5	1.72438	0.154427						159.5	4.6249	0.443948
				164.5	0.285221	0.013589		164.5	4.50544	0.195748						439.5	1.6035	0.107207						164.5	4.71262	0.384506
				169.5	0.13684	0.119353		169.5	4.7712	0.0273932						444.5	1.50993	0.0680759						169.5	4.6577	0.376284
				174.5	0.262612	0.057001		174.5	4.59132	0.0890628						449.5	1.31144	0.0148828						174.5	4.73498	0.404507
				179.5	0.203994	0.0084717		179.5	4.41698	0.370558						464.5	1.18713	0.138481						179.5	4.64619	0.431306
								184.5	4.2955	0.268139						469.5	1.06835	0.132287						184.5	4.29347	0.772129
								189.5	3.97314	0.174098						474.5	0.967164	0.107237						189.5	4.53186	0.516503
								194.5	3.78899	0.223061						479.5	0.895246	0.142654						194.5	4.51697	0.510149
								199.5	3.37956	0.141308						484.5	0.777761	0.0995072						199.5	4.52121	0.491694
								204.5	3.32958	0.0523938						489.5	0.754912	0.104643						204.5	4.27141	0.762193
								209.5	3.08784	0.107183						494.5	0.651444	0.127406						209.5	4.5245	0.557052
								214.5	2.71511	0.308089						499.5	0.640539	0.0977488						214.5	4.53797	0.542165
								219.5	2.50586	0.101011						504.5	0.577387	0.133059						219.5	4.45688	0.563427
								224.5	2.23649	0.186632						509.5	0.518193	0.105304						224.5	4.56391	0.552321
								229.5	2.01172	0.186728						514.5	0.470028	0.0977606						229.5	4.30895	0.796896
								234.5	1.73757	0.222865						519.5	0.430703	0.117522						234.5	4.52077	0.579429
								239.5	1.6363	0.122377						524.5	0.413174	0.0766614						239.5	4.48638	0.640429
								244.5	1.43198	0.127492						529.5	0.387796	0.0512831						244.5	4.51985	0.531836
								249.5	1.06593	0.175014						534.5	0.344544	0.0652952						249.5	4.46886	0.633905
								254.5	1.02134	0.0143321						539.5	0.322299	0.0785408						254.5	4.32413	0.811627
								259.5	0.960565	0.0406496						544.5	0.285594	0.0536584						259.5	4.56207	0.58875
								264.5	0.672123	0.0426705						549.5	0.22322	0.0868692						264.5	4.34245	0.7091
								269.5	0.416895	0.341959						554.5	0.192819	0.102798						269.5	4.39957	0.411006
																559.5	0.157098	0.0761414						274.5	4.28552	0.475196
																564.5	0.137873	0.0791935						279.5	4.29302	0.469181
																569.5	0.125652	0.0980267						284.5	4.28361	0.469319
																574.5	0.118794	0.0644313						289.5	4.24282	0.443347
																								294.5	4.25873	0.473035
																								299.5	4.23408	0.466053
																								304.5	4.26643	0.392753
																								309.5	4.19046	0.486568
																								314.5	4.24364	0.485112
																								319.5	4.25139	0.41028
																								324.5	4.24798	0.406878
																								329.5	4.23501	0.393901
																								334.5	4.24801	0.405798
																								339.5	4.22687	0.423701
																								344.5	4.20612	0.381392
																								349.5	4.23826	0.383742
																								354.5	4.29349	0.290625
																								359.5	4.2776	0.157177
																								364.5	3.74687	0.491897
																								369.5	3.50595	0.448723
																								374.5	3.27886	0.374691
																								379.5	3.14876	0.354246
																								384.5	3.01711	0.291105
																								389.5	2.85654	0.252123
																								394.5	2.73442	0.17736
																								399.5	2.62246	0.136546
																								404.5	2.51589	0.059452
																								409.5	2.4206	0.010712
																								414.5	2.32189	0.0376401
																								419.5	2.20457	0.0641935
																								424.5	2.17463	0.102185
																								429.5	2.06196	0.150039
																								434.5	2.00158	0.150659
																								439.5	1.94777	0.172749
																								444.5	1.90184	0.186229
																								449.5	1.84726	0.210559
																								464.5	1.89722	0.319525
																								469.5	1.84889	0.331046
																								474.5	1.81166	0.349661
																								479.5	1.79654	0.340618
																								484.5	1.72782	0.345091
																								489.5	1.71541	0.353108
																								494.5	1.67976	0.351022
																								499.5	1.63173	0.375497
																								504.5	1.62155	0.351525
																								509.5	1.5824	0.367616
																								514.5	1.55918	0.370413
																								519.5	1.53214	0.368389
																								524.5	1.49899	0.362383
																								529.5	1.46726	0.365299
																								534.5	1.44973	0.371464
																								539.5	1.42794	0.366089
																								544.5	1.41551	0.374185
																								549.5	1.38971	0.372091
																								554.5	1.27567	0.291133
																								559.5	1.27159	0.294624
																								564.5	1.25407	0.29208
																								569.5	1.24218	0.280384
																								574.5	1.20045	0.303783

## Sheet: Fig. 3a
sem: standard error of the mean
time (min)	XYL (mM)	XYL sem		time (min)	XLAC+XA (mM)	XLAC+XA sem		time (min)	KDX (mM)	KDX sem		time (min)	KGSA (mM)	KGSA sem		time (min)	KG (mM)	KG sem		time (min)	NAD (mM)	NAD sem
6.5	3.61408	1.21821		5	0.403543	0.0240037		7.5	0.176524	0.0844088		6.5				5	0.0128928	0.0138486		5	7.98421	0.767712
11.5	2.94469	0.959554		10	0.61462	0.289377		12.5	0.400778	0.138554		11.5				10	0.0448333	0.00415699		10	7.0288	0.887982
16.5	2.33067	0.815355		15	0.859978	0.0309879		17.5	0.678608	0.223343		16.5				15	0.106505	0.0332003		15	6.28312	0.894649
21.5	1.86166	0.612395		20	0.985431	0.0909417		22.5	0.930998	0.24059		21.5				20	0.210878	0.0919751		20	5.73932	0.863982
26.5	1.42306	0.511599		25	1.23042	0.089795		27.5	1.13308	0.243171		26.5				25	0.250545	0.0939661		25	5.19492	0.795705
31.5	1.16434	0.346658		30	1.12672	0.157108		32.5	1.37209	0.273827		31.5				30	0.316406	0.11254		30	4.76448	0.716233
36.5	0.8513	0.300118		35	1.39143	0.166163		37.5	1.66795	0.339882		36.5	0.00695868	0.00695868		35	0.409284	0.164832		35	4.41129	0.627666
41.5	0.632775	0.202384		40	1.35936	0.260483		42.5	1.87625	0.358694		41.5	0.0548629	0.0548629		40	0.473089	0.206256		40	4.08905	0.592198
46.5	0.443401	0.187093		45	1.02739	0.0275503		47.5	2.01824	0.479264		46.5	0.0715661	0.0715661		45	0.522269	0.242149		45	3.92666	0.475255
51.5	0.314817	0.161459		50	0.978018	0.116358		52.5	2.20148	0.425364		51.5	0.0861205	0.0861205		50	0.585645	0.247971		50	3.67473	0.499239
56.5	0.258494	0.116406		55	0.908069	0.0474808		57.5	2.35384	0.471954		56.5	0.111901	0.111901		55	0.65176	0.298421		55	3.54343	0.387614
61.5	0.174177	0.11983		60	0.667089	0.0909272		62.5	2.49038	0.485419		61.5	0.125086	0.125086		60	0.705079	0.326546		60	3.39956	0.396613
66.5	0.132873	0.10203		65	0.722039	0.436955		67.5	2.66471	0.527643		66.5	0.173572	0.173572		65	0.781551	0.358906		65	3.3193	0.357453
71.5	0.0947812	0.0965281		70	0.457775	0.260959		72.5	2.87443	0.664064		71.5	0.186066	0.186066		70	0.813919	0.39019		70	3.22843	0.317549
76.5	0.0987991	0.0925103		75	0.393338	0.325396		77.5	2.89203	0.646467		76.5	0.186066	0.186066		75	0.860665	0.436936		75	3.20358	0.292696
81.5	0.0357716	0.0985951		80	0.173533	0.181728		82.5	2.95541	0.768648		81.5	0.228469	0.228469		80	0.903986	0.424411		80	3.12567	0.277322
86.5	0.109793	0.00536122		85	0.24101	0.237969		87.5	2.96008	0.887874		86.5	0.278948	0.278948		85	0.922217	0.453753		85	3.01678	0.321861
91.5	0.0675942	0.0563539		90	0.381321	0.368298		92.5	3.0585	1.11173		91.5	0.303064	0.303064		90	0.981963	0.453454		90	2.99452	0.265191
96.5	0.0159184	0.0785929		95	0.0179317	0.0164749		97.5	3.02555	1.08759		96.5	0.322666	0.322666		95	1.0007	0.486473		95	2.94465	0.250346
101.5	0.0503943	0.0300554		100	0.00533372	0.0130612		102.5	2.94354	1.08077		101.5	0.336034	0.336034		100	1.04546	0.514349		100	2.86256	0.267717
106.5	-0.0177431	0.0860628		105	0.0243462	0.0192374		107.5	2.8738	1.11079		106.5	0.373057	0.373057		105	1.03827	0.488034		105	2.83547	0.257421
111.5	0.0141194	0.0629118		110	-0.123459	0.122275		112.5	2.85387	1.16328		111.5	0.400642	0.400642		110	1.09231	0.530772		110	2.79689	0.217763
116.5	0.0645771	0.0201333		115	0.0128641	0.0277877		117.5	2.69006	1.1352		116.5	0.409069	0.409069		115	1.12091	0.563582		115	2.78307	0.172261
121.5	0.0402493	0.0218682		120	-0.0423504	0.0354835		122.5	2.5999	1.06052		121.5	0.442512	0.442512		120	1.11865	0.57863		120	2.71682	0.185738
126.5	0.0137737	0.0432725		125	-0.134336	0.12708		127.5	2.51699	1.1255		126.5	0.424103	0.424103		125	1.15692	0.572141		125	2.67187	0.217167
131.5	0.133138	0.115457		130	-0.00500065	0.00988575		132.5	2.54597	1.1466		131.5	0.446099	0.446099		130	1.21736	0.575948		130	2.69429	0.112524
136.5	0.0355845	0.0473934		135	0.00791593	0.00310664		137.5	2.4056	1.03383		136.5	0.491094	0.491094		135	1.21199	0.592035		135	2.62708	0.132537
141.5	0.0297182	0.0397621		140	0.00589194	0.0567603		142.5	2.37021	0.973388		141.5	0.485348	0.485348		140	1.25483	0.631512		140	2.59213	0.0961167
146.5	0.0277298	0.0465084		145	0.0763878	0.0270079		147.5	2.33959	0.981467		146.5	0.499066	0.499066		145	1.22973	0.666174		145	2.56139	0.0714267
151.5	0.029568	0.0542223		150	0.0379901	0.0317235		152.5	2.38737	1.13902		151.5	0.508985	0.508985		150	1.29525	0.646652		150	2.57118	0.0412328
156.5	0.033443	0.0408764		155	-0.00243899	0.0472171		157.5	2.32482	1.12095		156.5	0.516249	0.516249		155	1.27756	0.681611		155	2.48716	0.053662
161.5	0.0126455	0.0479427		160	-0.0589171	0.0512584		162.5	2.15672	1.0095		161.5	0.527641	0.527641		160	1.31442	0.679133		160	2.50911	0.015033
166.5	0.093708	0.0292268		165	-0.0673825	0.0907189		167.5	2.15361	1.10814		166.5	0.539627	0.539627		165	1.3198	0.686571		165	2.48111	0.0011191
171.5	0.0500269	0.0306975		170	-0.0125264	0.0195668		172.5	2.02278	0.925007		171.5	0.523821	0.523821		170	1.3231	0.678705		170	2.41532	0.0338899
176.5	-0.0129297	0.0903379		175	-0.00506745	0.0202744		177.5	1.98767	0.94229		176.5	0.546198	0.546198		175	1.39494	0.683185		175	2.3943	0.00817021
181.5	0.0164259	0.0474474		180	-0.0345582	0.0288186		182.5	2.00736	0.95503		181.5	0.55032	0.55032		180	1.36992	0.7197		180	2.4081	0.00217405
186.5	0.0474237	0.03209		185	0.119309	0.121195		187.5	1.99533	0.996429		186.5	0.549368	0.549368		185	1.4203	0.7267		185	2.40123	0.0826852
191.5	0.042275	0.016187		190	0.150672	0.12466		192.5	1.9889	1.04836		191.5	0.554676	0.554676		190	1.38356	0.736421		190	2.34201	0.0593412
196.5	0.0452151	0.0195194		195	-0.0156934	0.0238386		197.5	1.82309	0.820278		196.5	0.567378	0.567378		195	1.43536	0.768217		195	2.29717	0.0398206
201.5	0.0843167	0.0171907		200	0.0299412	0.00478448		202.5	1.81776	0.904402		201.5	0.575694	0.575694		200	1.42699	0.755145		200	2.27541	0.0532056
206.5	0.0492745	0.0189372		205	0.00352109	0.00379645		207.5	1.73858	0.870024		206.5	0.580499	0.580499		205	1.39256	0.748149		205	2.26175	0.0780735
211.5	0.0460503	0.0583325		210	0.0106096	0.0265118		212.5	1.73576	0.955758		211.5	0.601618	0.601618		210	1.46442	0.776902		210	2.25082	0.106509
216.5	0.0589396	0.0162835		215	-0.0319928	0.0385427		217.5	1.75344	0.939049		216.5	0.602435	0.602435		215	1.49114	0.763024		215	2.19441	0.0922701
221.5	0.0371213	0.0434226		220	0.037216	0.0194247		222.5	1.63483	0.865477		221.5	0.587523	0.587523		220	1.48788	0.762918		220	2.12709	0.0755226
226.5	0.049291	0.0472694		225	-0.00683421	0.0256709		227.5	1.72997	0.961079		226.5	0.610029	0.610029		225	1.49585	0.800722		225	2.18821	0.149648
231.5	0.0659924	0.0319705		230	0.0328144	0.0450038		232.5	1.56482	0.820536		231.5	0.611766	0.611766		230	1.47995	0.804226		230	2.12585	0.085145
236.5	0.0368783	0.0363846		235	-0.0377703	0.0592717		237.5	1.53318	0.849539		236.5	0.62622	0.62622		235	1.55366	0.796172		235	2.0856	0.0971389
241.5	0.030755	0.0236813		240	-0.0449564	0.0466693		242.5	1.55416	0.748322		241.5	0.616928	0.616928		240	1.56402	0.835815		240	2.08637	0.119437
246.5	0.0239964	0.0176599		245	0.00423928	0.0341442		247.5	1.51581	0.788689		246.5	0.625407	0.625407		245	1.52792	0.815008		245	2.04931	0.109096
251.5	0.0698028	0.0124774		250	-0.0409781	0.0528764		252.5	1.49929	0.814204		251.5	0.618853	0.618853		250	1.55327	0.823936		250	2.04939	0.156048
256.5	0.0542267	0.0280536		255	-0.0402377	0.0536167		257.5	1.51861	0.794885		256.5	0.618853	0.618853		255	1.56826	0.838924		255	2.0477	0.157738
261.5	0.0107061	0.0433374		260	-0.0449554	0.0639665		262.5	1.65445	0.944283		261.5	0.638724	0.638724		260	1.60224	0.85691		260	1.98522	0.159868
266.5	0.0362401	0.0281011		265	-0.0497963	0.0614512		267.5	1.33398	0.696995		266.5	0.656507	0.656507		265	1.58119	0.89434		265	1.97435	0.133712
271.5	0.0592821	0.0104357		270	-0.0518675	0.086848		272.5	1.36281	0.720037		271.5	0.657165	0.657165		270	1.61873	0.830603		270	1.97382	0.222063
276.5	0.0209412	0.0568698		275	-0.017478	0.0200853		277.5	1.54978	0.938361		276.5	0.653594	0.653594		275	1.60769	0.87553		275	1.96711	0.190015
281.5	0.0359125	0.0418985		280	-0.0292175	0.00834592		282.5	1.52129	0.966859		281.5	0.653594	0.653594		280	1.60598	0.87382		280	1.94011	0.21702
286.5	0.0339234	0.0472163		285	-0.0252582	0.0383295		287.5	1.46566	0.937229		286.5	0.646637	0.646637		285	1.63084	0.862192		285	1.90423	0.227011
291.5	0.055885	0.0252547		290	-0.0349716	0.0286161		292.5	1.494	0.90889		291.5	0.646637	0.646637		290	1.66638	0.897737		290	1.87516	0.256078
296.5	0.041863	0.0189902		295	-0.0567537	0.0438612		297.5	1.35017	0.879627		296.5	0.668184	0.668184		295	1.64363	0.851353		295	1.84454	0.229181
301.5	0.0218861	0.0560836		300	0.0104561	0.00757687		302.5	1.31934	0.82277		301.5	0.671118	0.671118		300	1.67979	0.874873		300	1.8242	0.25591
306.5	0.0426571	0.0404997		305	-0.0355191	0.00876083		307.5	1.32632	0.813909		306.5	0.669361	0.669361		305	1.65875	0.868472		305	1.80083	0.263267
311.5	0.0343792	0.0322169		310	-0.00900805	0.023268		312.5	1.30686	0.770364		311.5	0.690761	0.690761		310	1.68657	0.876281		310	1.83628	0.377175
316.5	0.0321593	0.0318126		315	0.0355509	0.0186813		317.5	1.222	0.735695		316.5	0.673601	0.673601		315	1.67897	0.881083		315	1.71261	0.253275
321.5	0.0650284	0.0244879		320	-0.00607743	0.00435607		322.5	1.10543	0.584172		321.5	0.697754	0.697754		320	1.70252	0.883555		320	1.73356	0.339149
326.5	0.0819963	0.0444549		325	0.00446563	0.0126829		327.5	1.37062	0.890696		326.5	0.698	0.698		325	1.7036	0.906138		325	1.70077	0.343122
331.5	0.0582023	0.0451181		330	0.0210521	0.0151876		332.5	1.01222	0.579606		331.5	0.67364	0.67364		330	1.67017	0.859254		330	1.63931	0.348214
336.5	0.0604326	0.0217348		335	0.0558499	0.018046		337.5	0.968719	0.527768		336.5	0.674363	0.674363		335	1.71517	0.869168		335	1.62974	0.364857
341.5	0.0368412	0.0272085		340	-0.0165087	0.0330003		342.5	1.27017	0.863013		341.5	0.69941	0.69941		340	1.67065	0.86515		340	1.59689	0.36901
346.5	0.062543	0.0529104		345	0.0360249	0.0195333		347.5	1.30678	0.899623		346.5	0.694759	0.694759		345	1.71486	0.820938		345	1.61972	0.391834
351.5	0.0436235	0.0535662		350	0.0440364	0.0535421		352.5	1.11176	0.775534		351.5	0.693539	0.693539		350	1.66848	0.826455		350	1.56793	0.3762

## Sheet: Fig. 3b
sem: standard error of the mean
time (min)	XYL (mM)	XYL sem		time (min)	XLAC+XA (mM)	XLAC+XA sem		time (min)	KDX (mM)	KDX sem		time (min)	KG (mM)	KG sem		time (min)	NAD (mM)	NAD sem
5	2.24606	0.30285		8.5	0.542286	0.21763		5	1.27902	1.21216		5	0.250527	0.143444		5	11.0676	1.34621
10	1.40444	0.283476		13.5	1.35208	0.119524		10	1.25998	0.965003		10	0.341245	0.118548		10	10.9451	1.36588
15	0.790887	0.641924		18.5	2.16558	0.554815		15	1.86521	0.902587		15	0.486974	0.0675998		15	11.0314	1.44094
20	0.602031	0.596309		23.5	2.18299	0.286112		20	2.09858	0.668228		20	0.534388	0.0318076		20	11.1115	1.47555
25	0.414065	0.397614		28.5	2.0431	0.116666		25	2.21764	0.432703		25	0.527849	0.0990732		25	11.0945	1.41899
30	0.284244	0.322881		33.5	1.97561	0.0913806		30	2.25989	0.358913		30	0.635098	0.104981		30	11.0711	1.42035
35	0.214541	0.208609		38.5	1.9302	0.179896		35	2.71787	0.611949		35	0.694907	0.218139		35	11.059	1.46733
40	0.160188	0.101422		43.5	1.74822	0.425873		40	3.03103	0.427449		40	0.748468	0.217647		40	11.0386	1.38471
45	0.0505157	0.117343		48.5	1.58687	0.661392		45	3.04547	0.322825		45	0.868448	0.259936		45	10.9731	1.40229
50	0.0322375	0.0670887		53.5	1.43638	0.607158		50	3.30938	0.420406		50	0.935628	0.285351		50	11.0112	1.44399
55	0.0365531	0.00650917		58.5	1.33873	0.602401		55	3.43624	0.433108		55	1.00774	0.386739		55	10.95	1.40071
60	0.0523473	0.000251545		63.5	1.04822	0.618305		60	3.52122	0.409488		60	1.04234	0.395047		60	11.1215	1.35522
65	0.0117632	0.0333224		68.5	0.858238	0.716491		65	3.48548	0.319405		65	1.1657	0.499099		65	11.097	1.45745
70	0.0322607	0.0123446		73.5	0.772222	0.667839		70	3.45627	0.171981		70	1.32996	0.501232		70	11.1644	1.4779
75	0.0662936	0.0253283		78.5	0.675516	0.595595		75	3.22819	0.329781		75	1.35388	0.51499		75	11.1022	1.56041
80	0.0161338	0.0348862		83.5	0.487142	0.464914		80	3.23495	0.357742		80	1.37141	0.509072		80	11.1562	1.46251
85	0.0128358	0.0242136		88.5	0.456854	0.468497		85	3.23994	0.588998		85	1.44455	0.581251		85	11.1734	1.36268
90	0.0328407	0.00780182		93.5	0.390533	0.364767		90	3.0358	0.584812		90	1.49821	0.573907		90	11.1618	1.38718
95	0.0499465	0.0115279		98.5	0.2901	0.302548		95	3.09059	0.781996		95	1.58888	0.59418		95	11.1779	1.47306
100	0.000209098	0.0463227		103.5	0.259058	0.262203		100	2.92489	0.926263		100	1.68472	0.6447		100	11.1401	1.42962
105	0.022203	0.0236507		108.5	0.208689	0.215979		105	2.88227	0.881293		105	1.73814	0.631277		105	11.1158	1.45627
110	0.0371101	0.00257892		113.5	0.161107	0.151217		110	2.71672	1.03159		110	1.7918	0.662313		110	11.1456	1.4872
115	0.00894555	0.0363743		118.5	0.0315049	0.0777193		115	2.50449	0.980871		115	1.85676	0.68717		115	11.2189	1.48589
120	0.0474513	0.0139813		128.5	-0.0186942	0.0570587		120	2.58146	1.10311		120	1.91926	0.686206		120	11.3118	1.56199
125	-0.0288262	0.0676961		133.5	-0.0764327	0.0449818		125	2.36997	1.09681		125	1.98739	0.692358		125	11.2036	1.60172
130	0.0363836	0.0171529		138.5	-0.0783894	0.0335903		130	2.28746	1.16599		130	2.01788	0.681345		130	11.2967	1.56162
135	0.0126817	0.0356467		143.5	-0.0873357	0.0981831		135	2.20524	1.205		135	2.10355	0.710977		135	11.2144	1.60687
140	-0.000884215	0.0503855		148.5	-0.0636614	0.0405785		140	2.1137	1.26661		140	2.13995	0.715063		140	11.2285	1.5408
145	0.0328	0.00439965		153.5	-0.0516711	0.0304939		145	2.05726	1.21203		145	2.19419	0.705188		145	11.2248	1.58963
150	0.00819528	0.0248164		158.5	-0.0619618	0.0507543		150	1.97381	1.20383		150	2.23908	0.717117		150	11.2487	1.63996
155	0.0170827	0.0294808		163.5	-0.0479213	0.0179235		155	1.96278	1.20068		155	2.27987	0.695892		155	11.261	1.59382
160	-0.0285158	0.0683826		168.5	-0.07783	0.0901675		160	1.79487	1.18018		160	2.35032	0.688461		160	11.2485	1.72985
165	0.0269024	0.0193002		173.5	-0.0591204	0.0854746		165	1.56391	1.01774		165	2.45003	0.711159		165	11.144	1.63371
170	-0.00274863	0.034408		178.5	-0.0192147	0.0890963		170	1.6872	1.13371		170	2.41761	0.667352		170	11.2644	1.57512
175	0.0537339	0.0013735		183.5	-0.0343777	0.000728889		175	1.47743	1.05185		175	2.45541	0.645542		175	11.3201	1.65401
180	0.0215631	0.0212465		188.5	-0.091365	0.0754557		180	1.68512	1.04002		180	2.49751	0.610251		180	11.2215	1.60541
185	0.0114393	0.0357328		193.5	-0.0580012	0.0405812		185	1.5567	1.06868		185	2.5566	0.611031		185	11.2153	1.62301
190	0.0304072	0.00687096		198.5	-0.0581134	0.0577276		190	1.49803	1.09418		190	2.58651	0.59345		190	11.2808	1.57175
195	0.0213746	0.0203407		203.5	-0.0414059	0.0683667		195	1.5818	1.15041		195	2.62927	0.566646		195	11.1494	1.61162
200	0.0089556	0.0173864		208.5	-0.0529927	0.0577443		200	1.26052	1.01059		200	2.64314	0.528545		200	11.2105	1.6439
205	0.0150282	0.0274839		213.5	-0.0134017	0.0111851		205	1.25454	0.906239		205	2.64057	0.498144		205	11.192	1.54437
210	0.0546792	0.0230045		218.5	-0.130422	0.129392		210	1.20025	0.966955		210	2.70395	0.487458		210	11.2147	1.61266
215	0.0483066	0.00683539		223.5	-0.0726554	0.0938359		215	1.12745	0.927235		215	2.77993	0.522413		215	11.2197	1.6404
220	0.0185228	0.0257239		228.5	-0.10485	0.10753		220	1.32531	1.09726		220	2.81034	0.489068		220	11.238	1.61208
225	0.0145193	0.0312884		233.5	-0.0739431	0.0811892		225	1.19138	1.00246		225	2.83652	0.472712		225	11.1885	1.63374
230	0.00991576	0.0150319		238.5	-0.0881542	0.0818611		230	1.0745	0.827707		230	2.82218	0.458374		230	11.2319	1.67873
235	0.0262401	5.02118e-05		243.5	-0.105561	0.0929786		235	1.06698	0.872209		235	2.84527	0.375313		235	11.2068	1.59871
240	0.054765	0.00972652		248.5	-0.0742056	0.0613128		240	1.21573	0.941903		240	2.9006	0.391365		240	11.164	1.61299
245	-0.00210121	0.0297476		253.5	-0.142332	0.136524		245	0.977491	0.668281		245	2.84385	0.318598		245	11.2404	1.52138
250	0.0119405	0.0103157		258.5	-0.139814	0.144053		250	0.950762	0.824662		250	2.88875	0.315849		250	11.2078	1.56753
255	0.0359514	0.0204046		263.5	-0.160333	0.120383		255	1.11834	0.942317		255	2.91944	0.273634		255	11.1716	1.52905
260	0.00872935	0.0344666		268.5	-0.144066	0.112383		260	0.996867	0.814721		260	2.97346	0.335486		260	11.1974	1.5917
265	0.0542274	0.00832294		273.5	-0.0718799	0.0413659		265	1.06173	0.920564		265	2.99084	0.278724		265	11.2122	1.56588
270	0.0167814	0.0180954		278.5	-0.0481298	0.0616919		270	0.935728	0.727995		270	3.00277	0.254107		270	11.1754	1.59853
275	0.0701338	0.0188454		283.5	-0.129686	0.14403		275	0.857615	0.606672		275	3.02539	0.232184		275	11.2458	1.54976
280	-0.00109111	0.049423		288.5	-0.110281	0.123557		280	1.07052	0.76173		280	3.06232	0.204261		280	11.1354	1.5215
285	0.00628375	0.0269723		293.5	-0.0389125	0.0847597		285	0.875111	0.631991		285	3.02091	0.160475		285	11.2624	1.56692
290	0.044241	0.0110506		298.5	-0.113294	0.179097		290	0.924498	0.759467		290	3.08423	0.18514		290	11.2926	1.579
295	0.0133926	0.0232299		303.5	-0.112362	0.129552		295	0.969726	0.701749		295	3.07784	0.13038		295	11.2453	1.58926
300	0.0274921	0.0326172		308.5	-0.0678601	0.0946574		300	0.674984	0.415373		300	3.13847	0.105978		300	11.1298	1.61747
305	0.0172157	0.0210137		313.5	-0.0875941	0.0506105		305	0.883134	0.68648		305	3.14922	0.128069		305	11.1729	1.56684
310	0.00997808	0.0167217		318.5	-0.073887	0.0537653		310	0.910337	0.659249		310	3.1843	0.0575935		310	11.1378	1.57379
315	0.0441728	0.0110238		323.5	-0.0376175	0.000575269		315	0.712303	0.473778		315	3.18836	0.087109		315	11.1242	1.58801
320	0.0559349	0.00576776		328.5	-0.103613	0.135274		320	0.739962	0.556649		320	3.21209	0.0510553		320	11.1921	1.66288
325	0.044349	0.00756445		333.5	-0.0508454	0.0622834		325	0.736604	0.513762		325	3.21807	0.00755954		325	11.2549	1.60525
330	-0.0410383	0.0822137		338.5	-0.213853	0.228388		330	0.751652	0.428781		330	3.25352	0.0170005		330	11.1248	1.63329
335	0.0152566	0.0303484		343.5	-0.0715139	0.0661462		335	0.497971	0.29135		335	3.25644	0.0179211		335	11.2245	1.65091
340	0.015486	0.0251163		348.5	-0.0742543	0.054755		340	0.592257	0.398036		340	3.27985	0.0313202		340	11.1595	1.62039
345	0.0429264	0.0118189		353.5	-0.116538	0.132601		345	0.693289	0.546115		345	3.2887	0.0465502		345	11.1567	1.61362
350	0.0303875	0.0304481		358.5	-0.0828855	0.0305643		350	0.563332	0.378617		350	3.34628	0.0765289		350	11.2363	1.63425
355	0.00378897	0.0378014		363.5	-0.0586901	0.0434582		355	0.568661	0.376619		355	3.36411	0.074627		355	11.2251	1.65234
360	0.0260864	0.0209479		368.5	-0.116908	0.115201		360	0.521084	0.367786		360	3.38163	0.128616		360	11.1204	1.63576
365	0.0477463	0.00874261		373.5	-0.0861272	0.0823733		365	0.520447	0.384353		365	3.38884	0.156239		365	11.2095	1.62271
370	0.0318433	0.0154608		378.5	-0.0705521	0.110643		370	0.655662	0.378133		370	3.52808	0.244081		370	11.1959	1.64488
375	0.0402065	0.00387382		383.5	-0.104256	0.110352		375	0.544377	0.368104		375	3.52612	0.261464		375	11.2216	1.73549
380	0.083051	0.0432319		388.5	-0.131303	0.145266		380	0.555631	0.28478		380	3.55063	0.274346		380	11.1813	1.69043
385	0.0131576	0.030303		393.5	-0.100949	0.107791		385	0.574723	0.35911		385	3.56414	0.347521		385	11.1905	1.59165
390	0.00277619	0.047536		398.5	-0.0469817	0.0471476		390	0.546678	0.383351		390	3.57139	0.326541		390	11.1034	1.60221
395	0.0292439	0.0150794		403.5	-0.0668382	0.103551		395	0.453447	0.362583		395	3.60585	0.357685		395	11.1521	1.65811
400	0.0179214	0.0276763		408.5	-0.0816817	0.0958653		400	0.494734	0.268744		400	3.61745	0.350752		400	11.1616	1.70384
405	0.0603141	0.0197823		413.5	-0.104472	0.0920689		405	0.394421	0.213095		405	3.64759	0.397803		405	11.2317	1.54179
410	0.0447871	0.0119856		418.5	-0.136231	0.0939584		410	0.320261	0.157395		410	3.62625	0.404634		410	11.0956	1.65258
415	-0.000551126	0.0312161		423.5	-0.0647479	0.053532		415	0.406667	0.228958		415	3.62869	0.383943		415	11.1559	1.67351
420	0.0227146	0.0138477		428.5	-0.100897	0.0733938		420	0.412255	0.223371		420	3.62065	0.413532		420	11.1383	1.67247
425	0.00439081	0.0376463		433.5	-0.071621	0.0607263		425	0.462375	0.144598		425	3.70256	0.40542		425	11.1125	1.78703
430	0.00153451	0.0401804		438.5	-0.0959162	0.063533		430	0.361312	0.169704		430	3.71222	0.41602		430	11.2124	1.77194
435	0.0502948	0.0165753		443.5	-0.0543469	0.0720694		435	0.314212	0.186572		435	3.68627	0.442685		435	11.0762	1.75049
440	0.0115738	0.0332299		448.5	-0.103419	0.11309		440	0.335554	0.183069		440	3.73513	0.4408		440	11.1901	1.68763
445	0.0337415	0.0110621		453.5	-0.0751892	0.114382		445	0.368619	0.191088		445	3.71737	0.465256		445	11.0607	1.68008
450	0.022233	0.0179383		458.5	-0.125308	0.128159		450	0.369283	0.144711		450	3.75431	0.454246		450	11.1599	1.76237
455	0.0427389	0.00801111		463.5	-0.103339	0.138858		455	0.366415	0.181421		455	3.74236	0.485378		455	11.013	1.75058
460	0.0356603	0.0311241		468.5	-0.0921574	0.0727489		460	0.21489	0.061493		460	3.78585	0.54184		460	11.168	1.63396
465	0.0386861	0.0157065		473.5	-0.0587833	0.106123		465	0.252033	0.0765799		465	3.81539	0.493003		465	11.1191	1.72086
470	0.0324323	0.011573		478.5	-0.0725587	0.0907231		470	0.274203	0.0244583		470	3.80996	0.562956		470	11.1189	1.72112
475	0.029261	0.013862		483.5	-0.0560804	0.113682		475	0.334203	0.105485		475	3.81383	0.534225		475	11.044	1.6335
480	0.0456798	0.00180396		488.5	-0.0946269	0.0761352		480	0.218204	0.0303441		480	3.8058	0.560265		480	11.1566	1.72903
485	0.00531862	0.0547541		493.5	-0.0751645	0.0853694		485	0.183146	0.0556608		485	3.82533	0.57105		485	11.1067	1.78699
490	0.0311771	0.0152958		498.5	-0.0647806	0.106232		490	0.291868	0.00317044		490	3.7963	0.611251		490	11.1761	1.7524
495	0.0331537	0.0238014		503.5	-0.082427	0.0822266		495	0.140238	0.0264133		495	3.83664	0.608801		495	11.1117	1.7083
500	-0.00463338	0.0568369		508.5	-0.0373108	0.0029748		500	0.174327	0.00674143		500	3.81405	0.627092		500	11.2234	1.63281
505	-0.00429137	0.0358942		513.5	-0.166698	0.156439		505	0.285006	0.106727		505	3.84891	0.599009		505	11.2343	1.68409
510	0.0222604	0.02015		518.5	-0.107468	0.115636		510	0.288484	0.101773		510	3.86004	0.581696		510	11.1243	1.73007
515	0.00412086	0.0491472		523.5	-0.0552233	0.0815732		515	0.291693	0.132014		515	3.857	0.593471		515	11.1452	1.71937
520	0.0037949	0.0289853		528.5	-0.0765132	0.0982197		520	0.272625	0.0670247		520	3.87124	0.623872		520	11.1664	1.68344
525	0.00776328	0.0318201		533.5	-0.0960673	0.104236		525	0.192195	0.0443905		525	3.81888	0.645569		525	11.1763	1.61512
530	-0.0209111	0.0667496		538.5	-0.0866446	0.0536391		530	0.257643	0.0395781		530	3.81413	0.676645		530	11.1286	1.65182
535	-0.0010054	0.0459838		543.5	-0.100507	0.120824		535	0.263591	0.061935		535	3.84558	0.651361		535	11.2097	1.62333
540	-0.00829214	0.0424195		548.5	-0.0855548	0.0850226		540	0.225255	0.0504966		540	3.89243	0.638655		540	11.1807	1.68496
545	-0.00132178	0.0446757		553.5	-0.120385	0.135218		545	0.122711	0.0181925		545	3.89239	0.673028		545	11.0958	1.62107
550	0.0682285	0.0205263		558.5	-0.0534043	0.0866557		550	0.215117	0.0488884		550	3.90186	0.647206		550	11.1337	1.67938

## Sheet: Fig. 3c
sem: standard error of the mean
time (min)	XYL (mM)	XYL sem		time (min)	XLAC (mM)	XLAC sem		time (min)	XA (mM)	XA sem		time (min)	KDX (mM)	KDX sem		time (min)	KGSA+KG(mM)	KGSA+KG sem		time (min)	NAD (mM)	NAD sem
5	2.83778	0.216646		5	1.26326	0.577108		6.5	-0.00385517	0.00385517		60	0.557141	0.0624		5	0.0916055	0.0711198		5
10	2.35025	0.143769		10	1.84235	0.617694		11.5	-0.00748005	0.00748005		65	0.707092	0.176918		10	0.0550085	0.0534347		10	7.40049	0.492301
15	1.64704	0.251978		15	2.14035	0.941261		16.5	-0.0367422	0.0367422		70	0.908529	0.152564		15	0.109235	0.0849763		15	6.85237	0.683444
20	1.50183	0.562771		20	2.0282	0.856854		21.5	0.0254511	0.0254511		75	1.00456	0.260187		20	0.0861362	0.0186933		20	6.57968	0.693882
25	0.930038	0.184816		25	2.5227	1.24834		26.5	0.0361468	0.0361468		80	0.923211	0.0367201		25	0.143132	0.0174559		25	5.8778	0.924319
30	0.621418	0.289479		30	2.59989	1.37029		31.5	0.0263741	0.0263741		85	1.09623	0.241754		30	0.185918	0.0167465		30	5.68605	0.933485
35	0.530119	0.140745		35	2.74825	1.46642		36.5	0.0112085	0.0112085		90	1.19762	0.333387		35	0.234996	0.00664723		35	5.32608	0.919697
40	0.361345	0.091614		40	2.74008	1.36236		41.5	0.0711137	0.0711137		95	1.08189	0.132295		40	0.359762	0.0811409		40	5.07898	0.800996
45	0.237234	0.0898985		45	2.67196	1.57484		46.5	0.0729384	0.0729384		100	1.2146	0.159151		45	0.419293	0.0606582		45	5.08969	1.01069
50	0.19302	0.00404083		50	2.81459	1.18344		51.5	0.148658	0.148658		105	1.09546	0.104674		50	0.542595	0.149694		50	4.6916	0.756927
55	0.20243	0.170367		55	2.49438	1.31112		56.5	0.150896	0.150896		110	1.04907	0.0431296		55	0.633346	0.133935		55	4.52263	0.785906
60	0.0962473	0.0157218		60	2.41953	1.32735		61.5	0.11498	0.11498		115	1.25539	0.197479		60	0.557834	0.0486957		60	4.42525	0.805761
65	0.0510498	0.000973276		65	2.11851	1.22361		66.5	0.120902	0.120902		120	1.27001	0.130403		65	0.633599	0.0640595		65	4.29131	0.691094
70	0.0712308	0.0313223		70	1.97481	0.925013		71.5	0.187687	0.187687		125	1.23348	0.0944873		70	0.73552	0.0720675		70	4.19632	0.648099
75	0.100569	0.06639		75	1.82607	0.73475		76.5	0.245753	0.245753		130	1.49247	0.283944		75	0.766065	0.0774511		75	4.10563	0.65858
80	0.305795	0.189898		80	1.82847	0.754361		81.5	0.171009	0.171009		135	1.11558	0.0114592		80	0.786219	0.0179993		80	4.08097	0.763764
85	0.174107	0.0439597		85	1.66963	0.952516		86.5	0.179763	0.179763		140	1.57613	0.267643		85	0.758392	0.0392521		85	3.97655	0.739883
90	0.209602	0.0910702		90	1.67996	0.577093		91.5	0.160661	0.160661		145	1.43769	0.224209		90	0.798052	0.0414444		90	3.93081	0.596988
95	0.137044	0.13709		95	1.74092	0.644461		96.5	0.197808	0.197808		150	1.68699	0.347519		95	0.932805	0.053125		95	3.95156	0.517789
100	0.0076998	0.127581		100	1.69974	0.896046		101.5	0.194928	0.194928		155	1.5641	0.333345		100	0.938088	0.0328026		100	3.73769	0.629526
105	-0.111469	0.0108504		105	1.8956	1.09052		106.5	0.187015	0.187015		160	1.6272	0.280532		105	0.865185	0.119207		105	3.64781	0.556636
110	0.0305518	0.0175477		110	1.79932	0.991008		111.5	0.182084	0.182084		165	1.80307	0.420267		110	0.998086	0.00775479		110	3.61724	0.474957
115	0.0262528	0.102315		115	1.60208	0.727714		116.5	0.221081	0.221081		170	1.58245	0.300082		115	1.03905	0.00653956		115	3.64177	0.485706
120	-0.0305554	0.000857716		120	1.62677	0.818248		121.5	0.149537	0.149537		175	1.60268	0.249632		120	1.05164	0.0307714		120	3.6344	0.503634
125	-0.0185693	0.124344		125	1.75476	1.13959		126.5	0.118577	0.118577		180	1.65961	0.346795		125	0.972132	0.164804		125	3.58278	0.483889
130	0.0307925	0.09406		130	1.37387	0.670506		131.5	0.153266	0.153266		185	1.54122	0.225543		130	1.14357	0.0381778		130	3.5963	0.514437
135	0.0044443	0.0663901		135	1.67886	0.92518		136.5	0.18458	0.18458		190	1.62135	0.377805		135	1.16454	0.0283384		135	3.48851	0.455062
140	-0.0490898	0.143924		140	1.4416	0.687517		141.5	0.145599	0.145599		195	1.56131	0.197245		140	1.15225	0.0681166		140	3.37427	0.383939
145	0.0314005	0.0217546		145	1.43585	0.783777		146.5	0.0911149	0.0911149		200	1.84099	0.400056		145	1.18332	0.0863471		145	3.44004	0.369261
150	0.0124151	0.0378094		150	1.25388	0.532878		151.5	0.108243	0.108243		205	1.92622	0.458989		150	1.16884	0.0854892		150	3.32009	0.325515
155	0.0444432	0.0745308		155	1.48339	0.688553		156.5	0.0819584	0.0819584		210	1.87945	0.409327		155	1.11287	0.168445		155	3.31414	0.316112
160	0.0254976	0.0754209		160	1.18419	0.642259		161.5	0.127236	0.127236		215	1.75956	0.3263		160	1.27845	0.0670568		160	3.33583	0.226302
165	-0.0635492	0.0296374		165	1.02717	0.445597		166.5	0.112194	0.112194		220	1.90306	0.51667		165	1.31474	0.0435313		165	3.30103	0.206274
170	-0.00172439	0.106915		170	1.32738	0.646183		171.5	0.121568	0.121568		225	1.89866	0.372155		170	1.25726	0.0996701		170	3.19805	0.223978
175	0.0272669	0.0539287		175	1.26178	0.526196		176.5	0.108945	0.108945		230	1.9804	0.548897		175	1.34598	0.0358972		175	3.14639	0.195964
180	-0.0160812	0.0680617		180	1.16078	0.647821		181.5	0.0783785	0.0783785		235	2.04211	0.569976		180	1.33608	0.0723154		180	3.11526	0.224561
185	0.0595212	0.0814878		185	1.26858	0.654908		186.5	0.0696634	0.0696634		240	1.93381	0.454136		185	1.33586	0.0443859		185	2.95721	0.00627685
190	-0.0754122	0.0745475		190	1.20178	0.582047		191.5	0.0852957	0.0852957		245	1.9862	0.540884		190	1.38521	0.0626615		190	3.07003	0.143708
195	-0.0602035	0.0271248		195	1.29507	0.788093		196.5	0.0440949	0.0440949		250	2.05766	0.605427		195	1.36619	0.0924357		195	2.96461	0.0429013
200	-0.0122735	0.0310858		200	1.10201	0.582143		201.5	0.00716578	0.00716578		255	1.96184	0.603743		200	1.33121	0.178735		200	2.98273	0.0300854
205	-0.0391059	0.0516648		205	1.09133	0.487215		206.5	0.0315733	0.0315733		260	1.97959	0.55869		205	1.33492	0.160195		205	2.84932	0.0539503
210	-0.0752505	0.0238267		210	1.11083	0.465852		211.5	0.00810151	0.00810151		265	1.92948	0.501927		210	1.45189	0.111919		210	2.91943	0.0940547
215	0.004306	0.0743895		215	1.25108	0.609521		216.5	0.0205226	0.0205226		270	2.02926	0.531941		215	1.34972	0.193451		215	2.96014	0.087008
220	0.032551	0.0463382		220	1.05731	0.472894		221.5	-0.0124043	0.0124043		275	1.84209	0.417955		220	1.39297	0.148142		220	2.92704	0.0707288
225	0.0295548	0.0067962		225	1.10607	0.473614		226.5	0.00557073	0.00557073		280	1.81985	0.536291		225	1.42485	0.209568		225	2.91007	0.0654076
230	0.0118166	0.0272682		230	0.952669	0.334412		231.5	-0.00350263	0.00350263		285	1.79171	0.455203		230	1.44924	0.176404		230	2.88025	0.0626097
235	-0.0124325	0.0745779		235	0.965452	0.390754		236.5	-0.0217485	0.0217485		290	2.06259	0.71988		235	1.4239	0.180308		235	2.82738	0.0117764
240	-0.0391953	0.0844065		240	1.09909	0.516311		241.5	-0.025837	0.025837		295	2.0292	0.684625		240	1.44041	0.179302		240	2.79561	0.0612923
245	-0.0820828	0.0988533		245	0.903221	0.385986		246.5	-0.0215592	0.0215592		300	1.52893	0.251835		245	1.43522	0.188602		245	2.82415	0.102709
250	-0.00634326	0.0322335		250	0.935803	0.324814		251.5	-0.0452033	0.0452033		305	1.91996	0.549126		250	1.51789	0.126513		250	2.71297	0.0834521
255	0.0259025	0.0396845		255	0.950414	0.428893		256.5	0.0182352	0.0182352		310	2.12765	0.782515		255	1.45375	0.192004		255	2.76367	0.124658
260	-0.0145493	0.0048948		260	0.988309	0.485895		261.5	-0.0522537	0.0522537		315	1.81052	0.605424		260	1.4963	0.188125		260	2.76849	0.171392
265	0.00338242	0.0232482		265	0.954887	0.375904		266.5	-0.0583369	0.0583369		320	1.9636	0.672535		265	1.49202	0.181981		265	2.71846	0.147925
270	-0.05055	0.0874964		270	0.920613	0.375564		271.5	-0.0579426	0.0579426		325	2.02792	0.81129		270	1.49968	0.205197		270	2.69363	0.175681
275	-0.0768267	0.0633624		275	0.896136	0.4019		276.5	-0.0498842	0.0498842		330	1.93704	0.729099		275	1.69432	0.0109839		275	2.67571	0.29671
280	-0.0595569	0.0731082		280	0.80058	0.344823		286.5	-0.0011438	0.0011438		335	1.98881	0.700865		280	1.61412	0.0833315		280	2.60583	0.256431
285	-0.00194068	0.0963843		285	0.77984	0.373392		291.5	-0.0504416	0.0504416		340	1.96299	0.766504		285	1.66972	0.0237824		285	2.56962	0.249219
290	-0.0237414	0.0236949		290	1.22322	0.773987		296.5	-0.0572858	0.0572858		345	1.86721	0.642693		290	1.53326	0.155769		290	2.55081	0.283235
295	-0.00940567	0.0177832		295	0.931779	0.479247		301.5	-0.052281	0.052281		350	1.9007	0.786845		295	1.54056	0.182853		295	2.57372	0.274928
300	-0.0201152	0.0688224		300	0.556464	0.143918		306.5	-0.0461933	0.0461933		355	1.92978	0.792399		300	1.57517	0.147363		300	2.49486	0.259584
305	-0.0390603	0.102883		305	0.761628	0.302086		311.5	-0.0341603	0.0341603		360	1.73724	0.571692		305	1.55558	0.161211		305	2.47782	0.267003
310	0.0323986	0.0121895		310	0.74476	0.341532		316.5	-0.0536357	0.0536357						310	1.68873	0.0442281		310	2.49554	0.345244
315	0.0187517	0.0516177		315	0.307629	0.0954965		321.5	-0.0418022	0.0418022						315	1.69569	0.0781829		315	2.43555	0.319317
320	-0.0358269	0.00991778		320	0.75623	0.404892		326.5	0.0769998	0.0769998						320	1.61603	0.177253		320	2.40872	0.352199
325	-0.033238	0.079742		325	0.709752	0.252698		331.5	-0.027532	0.027532						325	1.85624	0.0656574		325	2.42115	0.32117
330	0.0144184	0.0382142		330	0.721408	0.330117		336.5	-0.0272112	0.0272112						330	1.59675	0.183776		330	2.33087	0.324255
335	-0.0506833	0.0714254		335	0.646569	0.351943		341.5	-0.029428	0.029428						335	1.61546	0.177868		335	2.41997	0.41049
340	0.0277955	0.0562637		340	0.699843	0.400042		346.5	-0.0427152	0.0427152						340	1.62993	0.192036		340	2.36717	0.410615
345	-0.0392659	0.106338		345	0.673051	0.431437		351.5	-0.0409996	0.0409996						345	1.74131	0.104079		345	2.41043	0.330873
350	-0.0473143	0.059332		350	0.819615	0.567265		356.5	-0.0706745	0.0706745						350	1.66705	0.169798		350	2.33416	0.393303
355	0.00836896	0.0625914		355	1.02781	0.735361		361.5	-0.0422685	0.0422685						355	1.63829	0.192873		355	2.39293	0.388292
360	-0.0994577	0.153502		360	0.532823	0.223477		366.5	-0.0697003	0.0697003						360	1.66773	0.191072		360	2.34975	0.433641

## Sheet: Fig. 3d
sem: standard error of the mean
time (min)	XYL (mM)	XYL sem		time (min)	XLAC+XA (mM)	XLAC+XA sem		time (min)	KG (mM)	KG sem		time (min)	LAC (mM)	LAC sem		time (min)	NAD (mM)	NAD sem
5	4.00338	0.521351		5	0.61657	0.068403		5	0.199891	0.0637013		5	0.645677	0.00629443		5	11.507	0.724004
10	2.69615	0.171623		10	1.03677	0.135797		10	0.390255	0.0408026		10	1.6228	0.252929		10	11.6348	0.793976
15	1.44591	0.158167		15	1.76183	0.353982		15	0.729026	0.0691443		15	2.84362	0.345615		15	11.4624	0.718141
20	0.704626	0.228619		20	1.94604	0.44785		20	0.885431	0.0461877		20	3.84343	0.329207		20	11.3526	0.598283
25	0.352135	0.204729		25	1.93671	0.404178		25	1.23805	0.0824017		25	4.54715	0.222603		25	11.3645	0.539837
30	0.144105	0.176864		30	1.93481	0.402489		30	1.52485	0.0836715		30	5.07047	0.0631238		30	11.3159	0.533327
35	0.0526628	0.0277983		35	1.35619	0.340151		35	1.70507	0.098554		35	5.54453	0.0865651		35	11.4254	0.566936
40	0.0145429	0.00714349		40	1.43516	0.444254		40	1.92028	0.00848856		40	5.84607	0.117668		40	11.3217	0.544556
45	0.080105	0.0607064		45	0.781407	0.280158		45	2.24991	0.0817444		45	6.17515	0.14504		45	11.4985	0.467062
50	0.0234757	0.0137758		50	0.887169	0.394126		50	2.44276	0.0595611		50	6.40985	0.166066		50	11.49	0.515295
55	0.0718065	0.0259198		55	0.675972	0.305235		55	2.61495	0.0114084		55	6.6838	0.161688		55	11.5431	0.506043
60	0.0162419	0.0486647		60	0.554673	0.202059		60	2.914	0.0513954		60	6.94761	0.178326		60	11.6046	0.60806
65	-0.0466511	0.0610338		65	0.327506	0.165115		65	3.1013	0.0517641		65	7.12027	0.145772		65	11.423	0.386747
70	0.00845327	0.0294093		70	0.454751	0.127587		70	3.25026	0.033692		70	7.37048	0.230659		70	11.5055	0.55667
75	-0.00979708	0.0623539		75	0.148594	0.0142838		75	3.43186	0.0393939		75	7.63633	0.235871		75	11.5266	0.435683
80	0.00371366	0.0567357		80	0.183333	0.0390907		80	3.60319	0.0256706		80	7.72002	0.216029		80	11.4585	0.515246
85	0.0135686	0.027787		85	0.151636	0.0566611		85				85				85	11.61	0.494369
90	-0.106107	0.141662		90	0.0444046	0.0334028		90	3.83104	0.145389		90	8.08394	0.312446		90	11.5586	0.467946
95	0.0315627	0.060221		95	0.0476535	0.0409783		95	3.9735	0.178668		95	8.16964	0.370167		95	11.4939	0.503552
100	-0.0536275	0.106817		100	0.060037	0.0330922		100	4.01409	0.202475		100	8.19812	0.411207		100	11.4855	0.553675
105	-0.00565102	0.0348104		105	0.00480281	0.0210237		105	4.07433	0.214853		105	8.23225	0.362524		105	11.3953	0.342727
110	-0.00640561	0.063469		110	0.021054	0.00691355		110	4.08185	0.263747		110	8.28164	0.485605		110	11.5367	0.58668
115	0.0074977	0.0458902		115	0.0177206	0.0299376		115	4.13911	0.272467		115	8.37438	0.457453		115	11.6217	0.478215
120	-0.00135355	0.0394961		120	0.0377376	0.0415535		120	4.05518	0.235707		120	8.27882	0.432943		120	11.436	0.425361
125	0.0268302	0.104573		125	0.117369	0.160599		125	4.15497	0.280628		125	8.34901	0.495232		125	11.4532	0.459539
130	0.0370226	0.0208601		130	0.0283565	0.0472201		130	4.21104	0.367632		130	8.38239	0.570323		130	11.5779	0.603231
135	0.0354911	0.0807082		135	0.035636	0.0425925		135	4.10558	0.235802		135	8.32056	0.481559		135	11.4219	0.438701
140	-0.113557	0.0536714		140	0.0430311	0.0282026		140	4.16842	0.300908		140	8.3324	0.544146		140	11.5163	0.582474
145	0.0115088	0.049498		145	0.0437841	0.0415234		145				145				145	11.4942	0.56307
150	0.065034	0.0789011		150	0.0303046	0.0495548		150	4.19204	0.30416		150	8.37541	0.56204		150	11.5126	0.604236
155	0.0778005	0.0469644		155	0.0386962	0.0254195		155	4.14563	0.290564		155	8.29164	0.485291		155	11.384	0.419878
160	0.0241822	0.0171859		160	0.00859157	0.0146918		160	4.1274	0.274248		160	8.30118	0.484638		160	11.3875	0.472002
165	-0.0231103	0.0681651		165	0.0617747	0.0556944		165	4.16778	0.299291		165	8.29686	0.539084		165	11.395	0.500806
170	0.00346402	0.038477		170	0.0824234	0.0860133		170	4.15913	0.279804		170	8.30394	0.531934		170	11.4231	0.527208
175	-0.0153998	0.05417		175	0.00758421	0.0317675		175	4.1753	0.31582		175	8.30435	0.523695		175	11.3504	0.505225
180	0.0169036	0.0334101		180	0.0224392	0.0585023		180	4.11705	0.290414		180	8.27975	0.535526		180	11.3839	0.546745
185	0.0104247	0.102392		185	0.0460027	0.0372508		185	4.1562	0.311039		185	8.29902	0.553218		185	11.4178	0.573369
190	0.0504044	0.0146618		190	0.00472658	0.0224556		190	4.1625	0.279239		190	8.30873	0.520432		190	11.3063	0.48976
195	0.0630674	0.163555		195	0.0286914	0.00858018		195	4.20648	0.274568		195	8.30127	0.538331		195	11.3237	0.526623
200	-0.0363275	0.091927		200	0.0174759	0.0359394		200	4.14755	0.272449		200	8.30251	0.536624		200	11.3682	0.561642
205	0.0218283	0.0512457		205	0.0472889	0.0440556		205	4.08538	0.306936		205	8.28356	0.553069		205	11.3635	0.541564
210	0.151197	0.0403334		210	0.00610558	0.0463339		210	4.16202	0.341212		210	8.28693	0.550407		210	11.353	0.504559
215	0.0931998	0.126273		215	0.0258218	0.0193387		215	4.10388	0.312733		215	8.26751	0.545404		215	11.3439	0.50917
220	-0.0353326	0.0263564		220	0.00817555	0.0229828		220	4.12342	0.277984		220	8.30862	0.557983		220	11.3881	0.487028
225	-0.0198678	0.0287169		225	0.0283619	0.0382405		225				225				225	11.542	0.605316
230	0.00176501	0.0413393		230	0.0410324	0.030652		230	4.12631	0.294578		230	8.2872	0.565371		230	11.4149	0.547378
235	0.0593103	0.0944984		235	0.0308334	0.0512004		235	4.15147	0.307241		235	8.25597	0.560028		235	11.4365	0.595865
240	0.0757114	0.0213764		240	0.0900565	0.0742761		240	4.16487	0.290086		240	8.31112	0.572556		240	11.4244	0.626933

## Sheet: Fig. 4a
Crude extract measurements for D-xylose grown cells or D-glucose grown cells using 3 biological replicates
D-xylose grown cells
D-glucose grown cells
			Specific activity (U/mg)
	Xylose grown	Enzyme	1st replicate	2nd replicate	3rd replicate	Mean specific activity [U/mg]	Standard deviation
		XDH (NAD+)	0.713424	0.757637	0.663183	0.711415	0.0472587
		XDH (NADP+)	0.00602894	0	0.00502412	0.00368435	0.00323005
		XLA	3.60397	3.5209	3.00643	3.3771	0.323684
		XAD (0.15mM Mn2+)	0.157556	0.189175	0.172562	0.173098	0.015816
		KDXD	0.79314	0.870847	0.771704	0.811897	0.0521649
		KGSADH (NAD+)	0.465434	0.582797	0.593248	0.54716	0.0709691
		KGSADH (NADP+)	0.500804	0.480707	0.438103	0.473205	0.0320167
			Specific activity (U/mg)
	Glucose grown	Enzyme	1st replicate	2nd replicate	3rd replicate	Mean specific activity [U/mg]	Standard deviation
		XDH (NAD+)	0.00120579	0.000803859	0.000401929	0.000803859	0.000401929
		XDH (NADP+)	-0.000401929	0.000401929	0	-5.42101e-20	0.000401929
		XLA	1.91988	2.65943	2.11147	2.23026	0.383819
		XAD (0.15mM Mn2+)	0.00401929	0.000321543	0.000643087	0.00166131	0.00204839
		KDXD	0.00200965	0.000401929	0	0.000803859	0.0010634
		KGSADH (NAD+)	0.0188907	0.0200965	0.0200965	0.0196945	0.000696162
		KGSADH (NADP+)	0.00643087	0.0068328	0.00522508	0.00616292	0.000836682

## Sheet: Fig. 4b
sem: standard error of the mean
time (min)	XYL (mM)	XYL sem		time (min)	XLAC+XA (mM)	XLAC+XA sem		time (min)	KDX (mM)	KDX sem		time (min)	KGSA(mM)	KGSA sem		time (min)	KG (mM)	KG sem		time (min)	PYR (mM)	PYR sem		time (min)	NAD (mM)	NAD sem
0	5.36599	0.0608549		0	-0.0325996	0.0319669		0	0.0435796	0.0445417		0	-0.00805462	0.0120615		0	-0.123196	0.046364		0	15.4133	0.416726		0	11.998	0.00204688
8	2.36283	0.468664		8				8				8				8				8	13.1013	0.612983		8	12.0048	0.00612646
16	0.707137	0.310613		16				16				16				16				16	10.992	0.27468		16	12.0069	0.0102597
24	-0.00818403	0.00233222		24				24				24				24				24	9.69895	0.0951347		24	12.0033	0.00412721
30	-0.0415916	0.038105		30	4.25767	0.0603352		30	0.0957116	0.0502444		30	0.0543033	0.0497547		30				30	9.03994	0.0495438		30	11.9942	0.00501818
60	-0.0621873	0.0623842		60	3.25943	0.107804		60	0.136268	0.036054		60	0.0235391	0.0274956		60	0.655388	0.0952029		60	8.50302	0.0590876		60	11.9957	0.00146679
100	-0.0490944	0.0493474		100	2.44334	0.00619826		100	0.0968767	0.0784972		100	0.0433421	0.0360514		100	1.87476	0.477483		100	6.75439	0.345219		100	12.0044	0.00564399
150	-0.0444599	0.040917		150	1.76775	0.417925		150	0.189123	0.0975996		150	-0.00312187	0.00682003		150	3.37921	0.858378		150	5.62942	0.515342		150	12.0072	0.0088647
165				165				165				165				165				165				165	12.0083	0.0111438
230	-0.0030806	0.00277129		230	0.0800237	0.0535784		230	0.0902224	0.0336203		230	-0.0164427	0.0104776		230	4.4942	0.295992		230	4.56538	0.322209		230	12.0098	0.0135092

## Sheet: Fig. 4c
sem: standard error of the mean
time (min)	XYL (mM)	XYL sem		time (min)	XLAC+XA (mM)	XLAC+XA sem		time (min)	KDX (mM)	KDX sem		time (min)	KGSA(mM)	KGSA sem		time (min)	KG (mM)	KG sem		time (min)	NAD (mM)	NAD sem
0	5.2211	0.0463047		0	-0.00228693	0.00359443		0	-0.00439733	0.00273834		0	0.00535666	0.00174346		0	0.015742	0.00451267		0	11.9961	0
8	3.0941	0.0960382		8				8				8				8				8	10.076	0.39937
16	1.6287	0.157665		16				16				16				16				16	8.11968	0.285221
24	0.689342	0.159199		24				24				24				24				24	6.95582	0.184624
30	0.324359	0.0552671		30	4.05626	0.428767		30	0.0278248	0.000940139		30	0.0946447	0.0502378		30				30	6.34274	0.116066
60	-0.000449914	0.00151841		60	3.59614	0.0834657		60	0.066525	0.0132747		60	0.0396028	0.0389401		60	0.0311823	0.0456499		60	5.51475	0.0675745
100	-0.0185941	0.0196626		100	2.95808	0.176845		100	0.10673	0.0417771		100	0.11028	0.0759637		100	0.288826	0.0281878		100	4.94053	0.232981
150	-0.0431183	0.044468		150	2.09896	0.237971		150	0.218615	0.0506645		150	0.0505525	0.0349473		150	0.733463	0.0266069		150	4.3708	0.536329
165				165				165				165				165				165	4.71182	0.604124
230	-0.0388049	0.0391423		230	0.94863	0.123564		230	0.362473	0.0488415		230	0.0722137	0.0344953		230	1.26143	0.0996817		230	4.34657	0.662626

## Sheet: Fig. 4d
sem: standard error of the mean
time (min)	XYL (mM)	XYL sem		time (min)	XLAC+XA (mM)	XLAC+XA sem		time (min)	KDX (mM)	KDX sem		time (min)	KGSA(mM)	KGSA sem		time (min)	KG (mM)	KG sem		time (min)	PYR (mM)	PYR sem		time (min)	NAD (mM)	NAD sem
0	5.29607	0.0410334		0	-0.0161043	0.0151061		0	-0.0178166	0.0591994		0	-0.0603835	0.0587105		0	-0.0387611	0.262165		0	15.677	0.194153		0	11.9947	0
8	2.39217	0.544405		8				8				8				8				8	13.377	0.0323981		8	12.0029	0.00209297
16	0.90717	0.369604		16				16				16				16				16	11.6811	0.351418		16	12.007	0.00578738
24	0.0642908	0.06505		24				24				24				24				24	10.395	0.148668		24	12.0021	0.0013538
30	0.00031926	0.00178141		30	4.81049	0.167251		30	0.0496802	0.00978039		30	-0.0375759	0.0806572		30				30	10.0938	0.140992		30	11.9945	0.00577796
60	0.00337313	0.00497588		60	4.88186	0.057839		60	0.0601112	0.0174276		60	-0.051281	0.0996647		60	-0.0561527	0.137713		60	10.0332	0.234526		60	11.9927	0.00718621
100	-0.00305518	0.000524527		100	4.89539	0.240097		100	0.070727	0.0558805		100	-0.120082	0.0239771		100	-0.0571686	0.0134334		100	9.75564	0.228612		100	12.0015	0.00146288
150	-0.0467715	0.0454219		150	4.88305	0.125314		150	-0.0103331	0.00940509		150	0.00732586	0.0463601		150	0.0899514	0.073169		150	9.66135	0.00079146		150	12.0059	0.00657068
165				165				165				165				165				165				165	12.0071	0.00914618
230	-0.00779923	0.00827724		230	4.59653	0.143984		230	0.0531975	0.0708276		230	-0.0109959	0.112402		230	0.0665449	0.0717532		230	9.61868	0.0500839		230	12.0073	0.0105164

[truncated: 27 more sheets: Suppl Fig. 1, Suppl Fig. 2a, Suppl Fig. 2b, Suppl Fig. 3a, Suppl Fig. 3b, Suppl Fig. 4a, Suppl Fig. 4b, Suppl Fig. 4c, Suppl Fig. 4d, Suppl Fig. 5a, Suppl Fig. 5b, Suppl Fig. 6, Suppl Fig. 7a, Suppl Fig. 7b, Suppl Fig. 8a, Suppl Fig. 8b, Suppl Fig. 8c, Suppl Fig. 8d, Suppl Fig. 8e, Suppl Fig. 9a …]
